# Supplementary material for: Effects of the Reactive Moiety of Phenolipids on Their Antioxidant Efficiency in Model Emulsified Systems
Source: Foods. 2021 May 10;10(5):1028. doi: 10.3390/foods10051028 (PMC8150906; doi:10.3390/foods10051028)
Supplement: Supplementary file 1 [file foods-10-01028-s001.zip]

Archive with 1 entries (1 files):
- foods-1106914-supplementary.pdf
